# Supplementary material for: Beet Chlorosis Virus Infection Mitigates Aphid‐Induced Plant Defences and Improves Plant Acceptability to Aphid Vectors
Source: Mol Ecol. 2025 Aug 29;34(20):e70092. doi: 10.1111/mec.70092 (PMC12530290; doi:10.1111/mec.70092)
Supplement: Supplementary file 1 — Table S1: List of the 33 metabolites detected in sugar beet leaves with ultra‐high‐performance liquid chromatography‐mass spectrometry (UHPLC–MS), using a targeted metabolomic approach. [file MEC-34-e70092-s001.xlsx]

## Sheet: Feuil2
SUPPLEMENTARY TABLE S1| List of the 33 metabolites detected in sugar beet leaves with ultra-high-performance liquid chromatography-mass spectrometry (UHPLC-MS), using a targeted metabolomic approach. Metabolites were classified according to KEGG (Kyoto Encyclopedia of Genes and Genomes; http://www.genome.ad.jp/kegg) and PubChem (http://pubchem.ncbi.nlm.nih.gov) databases. Id: identifier; m/z: mas…
Id	Metabolite	Formula	Class a	Mol weight	Detected m/z	m/z error (ppm)	RT (min)	KEGG ID	PubChem CID
1	Arginine	C6H14N4O2	Amino acids	174	173.103	0.24	0.86	C00062	6322
2	Asparagine	C6H14N4O2	Amino acids	132	131.045	0.28	0.97	C00152	6267
3	Glutamic_acid	C5H9NO4	Amino acids	147	146.045	0.04	0.76	C00025	33032
4	Glutamine	C5H10N2O3	Amino acids	145	145.061	0.01	0.98	C00064	5961
5	Histidine	C6H9N3O2	Amino acids	155	154.011	0.67	1.05	C00135	6274
6	Leucine	C6H13NO2	Amino acids	131	130.087	0.72	2.69	C00123	6106
7	Hydroxyproline	C5H9NO3	Amino acids	131	132.0656	0.83	1.3	C01157	5810
8	Phenylalanine	C9H11NO2	Amino acids	165	166.0862	-0.53	4.47	C00079	6140
9	Proline	C5H9NO2	Amino acids	115	116.071	1.69	1.35	C00148	145742
10	Serine	C3H7NO3	Amino acids	105	104.035	0.73	1.21	C00065	3365
11	Threonine	C4H9NO3	Amino acids	119	118.05	1.22	1.3	C00188	6305
12	Tryptophan	C11H12N2O2	Amino acids	204	203.082	0.51	5.09	C00078	6057
13	Tyrosine	C9H11NO3	Amino acids	181	180.066	0.54	2.6	C00082	6287
14	Valine	C5H11NO2	Amino acids	117	116.071	0.48	1.51	C00183	6287
15	Malic acid	C4H6O5	Organic acid	134	133.013	0.45	1.39	C00711	525
16	Cinnamic acid	C9H8O2	Organic acid	148	147.044	0.35	4.47	C10438	444539
17	Coumaric acid	C9H8O3	Organic acid	164	165.055	0.09	6.52	C00811	637542
18	2,3-Dihydroxybenzoic glucoside	C13H16O9	Benzoic acid	316	315.069	0.39	1.28	C03993	10914066
19	Hydroxy-Jasmonoyl-isoleucine	C18H30NO5	Phytohormones	337	338.197	0.06	7.22		126456509
20	Jasmonoyl-isoleucine	C18H29NO4	Phytohormones	323	324.217	0.05	5.47	C18699	124489373
21	Methyljasmonate	C13H20O3	Phytohormones	224	225.148521	0.31	6.88	C11512	13682
22	Salicylic acid	C7H6O3	Phytohormones	138	139.039	0.21	4.5	C00805	4063
23	Salicylate Glucosyl	C13H16O8	Phytohormones	300	299.077	0.27	2.65		7243
24	O-Phenylenediamine	C18H28O3	Phytohormones	292	291.196	0.35	7.62	C01226	4448
25	Apigenin 7-methyl ether	C16H12O5	Flavonoids	284	285.076	0.045	4.66	C10046	9965615
26	Apigenin-6,8-di-C-glycoside	C27H30O15	Flavonoids	594	595.166	0.476	3.74	C10195	12381
27	Malonyl O-deoxhexosyl-C-hexosyl Apigenin	C30H32O17	Flavonoids	664	665.171	0.036	4.81		7939
28	Isorhamnetin O-pentoside-O-hexoside	C23H30O16	Flavonoids	610	609.145	-0.035	4.33
29	Isorhamnetin-di-glucoside	C28H32O17	Flavonoids	640	641.17	-1.6	4.12		44259357
30	Ferulic acid-O-glucoside	C16H20O9	Flavonoids	356	355.103	1.384	2.72	C17759	96024086
31	Vitexin-acetyl-glucoside	C29H32O17	Flavonoids	636	637.176	-0.331	4.34
32	MalonylVitexin-O-hexoside	C30H32O18	Flavonoids	680	681.166	-0.25	4.32
33	AcetylGlycitin-C-hexoside	C30H36O16	Flavonoids	650	651.192	-0.616	5.5
a Metabolites was classified according to KEGG (Kyoto Encyclopedia of Genes and Genomes; http://www.genome.ad.jp/kegg/) and PubChem (http://pubchem.ncbi.nlm.nih.gov) databases. Id: identifier; m/z: mass-to-charge ratio; m/z error (difference between the measured m/z and the calculated m/z of an ion, represented in ppm); RT: retention time. Compounds indicated in bold were confirmed with authentic…
